# Supplementary material for: Novel Erwinia persicina Infecting Phage Midgardsormr38 Within the Context of Temperate Erwinia Phages
Source: Front Microbiol. 2020 Jun 19;11:1245. doi: 10.3389/fmicb.2020.01245 (PMC7317114; doi:10.3389/fmicb.2020.01245)
Supplement: Supplementary file 4 [file Table_2.xlsx]

## Sheet: Supplementary Table 2
No. isolates	Min group size (nucleotides)	Max group size (nucleotides)	Avg group size (nucleotides)	Midgardsormr38	EBILL2*	EBILL4*	ENT90	EPERS1*	EPYRDSM3*	EPYREPK1*	ESPQLZ3_3*	ETRACH22*	EtG	PEp14	Pavtok	vB_EhrS_49	vB_EhrS_59
5	239	242	241	PH38_33	EBILL2_00065			EPERS1_00076			ESPQLZ3_3_00066						MZUP2_230
4	449	449	449			EBILL4_00018	G184_gp26					ETRACH22_00013	EtG_15
4	260	515	449			EBILL4_00021	G184_gp11					ETRACH22_00018	EtG_10
4	203	203	203			EBILL4_00023	G184_gp04					ETRACH22_00020	EtG_08
4	650	779	711			EBILL4_00025	G184_gp44					ETRACH22_00022	EtG_06
4	1022	1049	1034			EBILL4_00029	G184_gp51					ETRACH22_00027	EtG_01
4	191	200	197			EBILL4_00039	G184_gp03					ETRACH22_00036	EtG_37
4	509	509	509			EBILL4_00040	G184_gp35					ETRACH22_00037	EtG_36
4	344	347	345	PH38_11				EPERS1_00061								MZUP3_110	MZUP2_110
4	368	368	368	PH38_12				EPERS1_00062								MZUP3_120	MZUP2_120
4	383	392	385	PH38_13				EPERS1_00063								MZUP3_130	MZUP2_130
4	983	1226	1073			EBILL4_00012	G184_gp53					ETRACH22_00008	EtG_21
4	740	743	742	PH38_14				EPERS1_00064								MZUP3_140	MZUP2_140
4	677	725	690	PH38_15				EPERS1_00065								MZUP3_150	MZUP2_150
4	683	683	683		EBILL2_00008						ESPQLZ3_3_00059					MZUP3_350	MZUP2_340
4	626	692	659		EBILL2_00024						ESPQLZ3_3_00044			PEp14_00051	PAVTOK_49
4	1004	1076	1040		EBILL2_00027				EPYRDSM3_00043	EPYREPK1_00023	ESPQLZ3_3_00041
4	365	371	368		EBILL2_00028				EPYRDSM3_00042	EPYREPK1_00024	ESPQLZ3_3_00040
4	383	560	496		EBILL2_00035				EPYRDSM3_00034	EPYREPK1_00032	ESPQLZ3_3_00033
4	266	1169	924			EBILL4_00004	G184_gp14					ETRACH22_00001	EtG_31
4	512	518	515			EBILL4_00008	G184_gp41					ETRACH22_00005	EtG_26
4	608	614	609			EBILL4_00013	G184_gp42					ETRACH22_00009	EtG_20
4	908	914	909			EBILL4_00014	G184_gp49					ETRACH22_00010	EtG_19
4	347	356	350			EBILL4_00015	G184_gp16					ETRACH22_00011	EtG_18
4	1061	1079	1068			EBILL4_00026	G184_gp52					ETRACH22_00023	EtG_05
4	1763	1871	1793			EBILL4_00028	G184_gp54					ETRACH22_00025	EtG_03
4	3155	3410	3227	PH38_22				EPERS1_00067								MZUP3_160	MZUP2_160
4	2225	2312	2253			EBILL4_00033	G184_gp55					ETRACH22_00030	EtG_43
4	221	227	223			EBILL4_00036	G184_gp06					ETRACH22_00033	EtG_40
4	1187	1292	1226	PH38_32	EBILL2_00064						ESPQLZ3_3_00006					MZUP3_260
4	1157	1172	1164	PH38_35				EPERS1_00078			ESPQLZ3_3_00064					MZUP3_280
4	167	224	209	PH38_39				EPERS1_00001								MZUP3_310	MZUP2_280
4	143	170	158	PH38_77				EPERS1_00039								MZUP3_690	MZUP2_700
4	443	452	447		EBILL2_00021				EPYRDSM3_00045	EPYREPK1_00021	ESPQLZ3_3_00047
4	380	383	381		EBILL2_00032				EPYRDSM3_00003	EPYREPK1_00065	ESPQLZ3_3_00036
4	284	290	287		EBILL2_00033				EPYRDSM3_00002	EPYREPK1_00066	ESPQLZ3_3_00035
4	1169	1178	1174			EBILL4_00009	G184_gp57					ETRACH22_00006	EtG_25
3	338	341	339			EBILL4_00038						ETRACH22_00035	EtG_38
3	584	635	618				G184_gp39					ETRACH22_00012	EtG_17
3	467	467	467				G184_gp29					ETRACH22_00014	EtG_14
3	158	425	247				G184_gp23					ETRACH22_00015	EtG_13
3	227	227	227				G184_gp08					ETRACH22_00034	EtG_39
3	263	263	263				G184_gp13					ETRACH22_00038	EtG_35
3	1034	1037	1035				G184_gp50					ETRACH22_00040	EtG_33
3	194	194	194					EPERS1_00049								MZUP3_800	MZUP2_800
3	1472	1472	1472					EPERS1_00051								MZUP3_020	MZUP2_020
3	1445	1451	1449					EPERS1_00052								MZUP3_030	MZUP2_030
3	896	977	923					EPERS1_00053								MZUP3_040	MZUP2_040
3	1397	1397	1397					EPERS1_00055								MZUP3_050	MZUP2_050
3	398	401	399					EPERS1_00058								MZUP3_080	MZUP2_080
3	377	377	377					EPERS1_00059								MZUP3_090	MZUP2_090
3	209	218	214	PH38_40												MZUP3_330	MZUP2_300
3	272	323	304	PH38_56				EPERS1_00018									MZUP2_500
3	653	716	674	PH38_59				EPERS1_00021								MZUP3_520
3	185	203	197		EBILL2_00016						ESPQLZ3_3_00051						MZUP2_550
3	833	1301	1145		EBILL2_00023						ESPQLZ3_3_00045						MZUP2_570
3	218	218	218			EBILL4_00003	G184_gp05						EtG_32
3	431	431	431					EPERS1_00056								MZUP3_060	MZUP2_060
3	1067	1070	1068					EPERS1_00057								MZUP3_070	MZUP2_070
3	239	440	364				G184_gp09					ETRACH22_00029	EtG_44
3	572	668	606				G184_gp37					ETRACH22_00039	EtG_34
3	485	527	500				G184_gp36					ETRACH22_00002	EtG_30
3	2375	2477	2431				G184_gp56					ETRACH22_00003	EtG_29
3	296	335	322				G184_gp20					ETRACH22_00004	EtG_27
3	158	224	182					EPERS1_00015								MZUP3_480	MZUP2_470
3	167	170	168	PH38_10												MZUP3_100	MZUP2_100
3	449	449	449	PH38_74												MZUP3_630	MZUP2_640
3	767	767	767	PH38_83												MZUP3_720	MZUP2_730
3	626	632	628	PH38_88	EBILL2_00034						ESPQLZ3_3_00034
3	587	812	737	PH38_91					EPYRDSM3_00048	EPYREPK1_00019
3	1304	1304	1304		EBILL2_00044				EPYRDSM3_00029	EPYREPK1_00037
3	848	848	848		EBILL2_00045				EPYRDSM3_00028	EPYREPK1_00038
3	1214	1217	1216		EBILL2_00046				EPYRDSM3_00027	EPYREPK1_00039
2	848	854	851			EBILL4_00027	G184_gp47
2	338	338	338					EPERS1_00023									MZUP2_560
2	587	587	587					EPERS1_00035									MZUP2_650
2	206	206	206					EPERS1_00038									MZUP2_680
2	497	497	497					EPERS1_00068									MZUP2_170
2	467	473	470					EPERS1_00069									MZUP2_180
2	419	419	419					EPERS1_00070									MZUP2_190
2	2459	2483	2471					EPERS1_00071									MZUP2_200
2	1721	2270	1995					EPERS1_00072									MZUP2_210
2	917	920	918					EPERS1_00080			ESPQLZ3_3_00001
2	323	323	323						EPYRDSM3_00018	EPYREPK1_00048
2	677	701	689						EPYRDSM3_00059	EPYREPK1_00006
2	389	434	411						EPYRDSM3_00060	EPYREPK1_00005
2	305	308	306								ESPQLZ3_3_00056						MZUP2_380
2	593	596	594									ETRACH22_00007	EtG_22
2	410	428	419									ETRACH22_00016	EtG_12
2	431	431	431									ETRACH22_00017	EtG_11
2	746	746	746									ETRACH22_00026	EtG_02
2	731	731	731									ETRACH22_00028	EtG_45
2	281	281	281									ETRACH22_00031	EtG_42
2	707	707	707									ETRACH22_00032	EtG_41
2	809	809	809											PEp14_0001	PAVTOK_1
2	221	329	275											PEp14_0002	PAVTOK_2
2	1673	1673	1673											PEp14_0003	PAVTOK_3
2	500	503	501											PEp14_0004	PAVTOK_4
2	878	881	879											PEp14_0005	PAVTOK_5
2	419	419	419											PEp14_0006	PAVTOK_6
2	2339	2345	2342											PEp14_0007	PAVTOK_7
2	881	881	881											PEp14_0008	PAVTOK_8
2	191	191	191											PEp14_0009	PAVTOK_9
2	458	458	458											PEp14_00011	PAVTOK_11
2	731	734	732											PEp14_00012	PAVTOK_12
2	731	731	731											PEp14_00013	PAVTOK_13
2	617	617	617											PEp14_00014	PAVTOK_14
2	1859	1958	1908											PEp14_00015	PAVTOK_15
2	2786	2789	2787											PEp14_00016	PAVTOK_16
2	275	296	285											PEp14_00018	PAVTOK_18
2	2888	2888	2888											PEp14_00019	PAVTOK_19
2	362	365	363											PEp14_00020	PAVTOK_20
2	1739	1739	1739											PEp14_00021	PAVTOK_21
2	560	560	560											PEp14_00022	PAVTOK_22
2	1301	1313	1307											PEp14_00024	PAVTOK_24
2	983	1004	993											PEp14_00025	PAVTOK_25
2	1196	1202	1199											PEp14_00026	PAVTOK_26
2	14744	15023	14883											PEp14_00027	PAVTOK_27
2	590	617	603											PEp14_00028	PAVTOK_28
2	350	350	350											PEp14_00029	PAVTOK_29
2	356	359	357											PEp14_00030	PAVTOK_30
2	569	569	569											PEp14_00031	PAVTOK_31
2	1115	1262	1188											PEp14_00033	PAVTOK_32
2	206	218	212											PEp14_00035	PAVTOK_34
2	632	1217	924											PEp14_00039	PAVTOK_37
2	248	248	248											PEp14_00040	PAVTOK_38
2	551	554	552											PEp14_00041	PAVTOK_39
2	470	485	477											PEp14_00042	PAVTOK_40
2	593	593	593											PEp14_00043	PAVTOK_41
2	542	542	542											PEp14_00044	PAVTOK_42
2	299	302	300											PEp14_00045	PAVTOK_43
2	272	272	272											PEp14_00046	PAVTOK_44
2	974	995	984											PEp14_00047	PAVTOK_45
2	353	362	357											PEp14_00048	PAVTOK_46
2	431	431	431											PEp14_00049	PAVTOK_47
2	320	329	324											PEp14_00050	PAVTOK_48
2	791	815	803											PEp14_00054	PAVTOK_52
2	326	329	327											PEp14_00055	PAVTOK_53
2	197	200	198											PEp14_00056	PAVTOK_54
2	197	200	198											PEp14_00057	PAVTOK_55
2	494	503	498											PEp14_00060	PAVTOK_59
2	311	311	311											PEp14_00061	PAVTOK_60
2	578	614	596											PEp14_00062	PAVTOK_61
2	683	683	683											PEp14_00063	PAVTOK_62
2	260	401	330													MZUP3_370	MZUP2_350
2	305	407	356													MZUP3_390	MZUP2_400
2	311	311	311													MZUP3_400	MZUP2_410
2	170	173	171													MZUP3_440	MZUP2_450
2	203	242	222													MZUP3_770	MZUP2_780
2	173	173	173		EBILL2_00012						ESPQLZ3_3_00055
2	524	524	524		EBILL2_00017						ESPQLZ3_3_00050
2	209	209	209		EBILL2_00018						ESPQLZ3_3_00049
2	122	122	122		EBILL2_00022						ESPQLZ3_3_00046
2	383	383	383		EBILL2_00025						ESPQLZ3_3_00043
2	2474	2474	2474		EBILL2_00054						ESPQLZ3_3_00016
2	338	338	338		EBILL2_00055						ESPQLZ3_3_00015
2	755	755	755		EBILL2_00056						ESPQLZ3_3_00014
2	707	707	707		EBILL2_00057						ESPQLZ3_3_00013
2	422	422	422		EBILL2_00058						ESPQLZ3_3_00012
2	587	587	587		EBILL2_00059						ESPQLZ3_3_00011
2	3173	3173	3173		EBILL2_00060						ESPQLZ3_3_00010
2	245	245	245						EPYRDSM3_00001	EPYREPK1_00067
2	920	920	920						EPYRDSM3_00004	EPYREPK1_00064
2	284	284	284						EPYRDSM3_00005	EPYREPK1_00063
2	809	809	809						EPYRDSM3_00006	EPYREPK1_00062
2	152	152	152						EPYRDSM3_00007	EPYREPK1_00061
2	836	836	836						EPYRDSM3_00008	EPYREPK1_00060
2	560	560	560						EPYRDSM3_00009	EPYREPK1_00059
2	581	581	581						EPYRDSM3_00011	EPYREPK1_00055
2	1073	1073	1073						EPYRDSM3_00012	EPYREPK1_00054
2	413	413	413						EPYRDSM3_00013	EPYREPK1_00053
2	536	536	536						EPYRDSM3_00014	EPYREPK1_00052
2	1076	1076	1076						EPYRDSM3_00015	EPYREPK1_00051
2	1301	1301	1301						EPYRDSM3_00016	EPYREPK1_00050
2	1907	1907	1907						EPYRDSM3_00017	EPYREPK1_00049
2	356	356	356						EPYRDSM3_00019	EPYREPK1_00047
2	1496	1496	1496						EPYRDSM3_00020	EPYREPK1_00046
2	179	179	179						EPYRDSM3_00021	EPYREPK1_00045
2	560	560	560						EPYRDSM3_00022	EPYREPK1_00044
2	506	506	506						EPYRDSM3_00023	EPYREPK1_00043
2	437	437	437						EPYRDSM3_00024	EPYREPK1_00042
2	329	329	329						EPYRDSM3_00025	EPYREPK1_00041
2	458	458	458						EPYRDSM3_00026	EPYREPK1_00040
2	1745	1745	1745						EPYRDSM3_00030	EPYREPK1_00036
2	467	467	467						EPYRDSM3_00031	EPYREPK1_00035
2	89	89	89						EPYRDSM3_00032	EPYREPK1_00034
2	350	350	350						EPYRDSM3_00033	EPYREPK1_00033
2	419	419	419						EPYRDSM3_00035	EPYREPK1_00031
2	347	347	347						EPYRDSM3_00036	EPYREPK1_00030
2	413	413	413						EPYRDSM3_00037	EPYREPK1_00029
2	1058	1058	1058						EPYRDSM3_00038	EPYREPK1_00028
2	200	200	200						EPYRDSM3_00039	EPYREPK1_00027
2	815	815	815						EPYRDSM3_00040	EPYREPK1_00026
2	293	293	293						EPYRDSM3_00041	EPYREPK1_00025
2	881	881	881						EPYRDSM3_00044	EPYREPK1_00022
2	1052	1052	1052						EPYRDSM3_00046	EPYREPK1_00020
2	191	191	191						EPYRDSM3_00049	EPYREPK1_00018
2	464	464	464						EPYRDSM3_00050	EPYREPK1_00017
2	224	224	224						EPYRDSM3_00051	EPYREPK1_00016
2	557	557	557						EPYRDSM3_00052	EPYREPK1_00015
2	239	239	239						EPYRDSM3_00053	EPYREPK1_00012
2	233	233	233						EPYRDSM3_00054	EPYREPK1_00011
2	371	371	371						EPYRDSM3_00055	EPYREPK1_00010
2	827	827	827						EPYRDSM3_00056	EPYREPK1_00009
2	530	530	530						EPYRDSM3_00057	EPYREPK1_00008
2	443	443	443						EPYRDSM3_00058	EPYREPK1_00007
2	569	569	569						EPYRDSM3_00061	EPYREPK1_00004
2	245	245	245						EPYRDSM3_00062	EPYREPK1_00003
2	1127	1127	1127						EPYRDSM3_00063	EPYREPK1_00002
2	1367	1367	1367						EPYRDSM3_00064	EPYREPK1_00001
2	221	221	221									ETRACH22_00019	EtG_09
2	509	509	509									ETRACH22_00021	EtG_07
2	854	854	854									ETRACH22_00024	EtG_04
2	1097	1097	1097											PEp14_00010	PAVTOK_10
2	518	518	518													MZUP3_010	MZUP2_010
2	659	962	810						EPYRDSM3_00010	EPYREPK1_00058
2	368	368	368													MZUP3_610	MZUP2_620
2	176	176	176													MZUP3_620	MZUP2_630
2	590	590	590													MZUP3_700	MZUP2_710
2	161	161	161													MZUP3_710	MZUP2_720
2	308	308	308													MZUP3_730	MZUP2_740
2	353	353	353													MZUP3_740	MZUP2_750
2	437	437	437													MZUP3_750	MZUP2_760
2	350	350	350	PH38_24												MZUP3_180
2	434	434	434													MZUP3_760	MZUP2_770
2	362	362	362													MZUP3_790	MZUP2_790
2	704	704	704	PH38_25												MZUP3_190
2	719	725	722	PH38_26												MZUP3_200
2	509	530	519	PH38_27												MZUP3_210
2	3143	3146	3144	PH38_28												MZUP3_220
2	311	338	324	PH38_29												MZUP3_230
2	233	236	234	PH38_31												MZUP3_250
2	323	323	323	PH38_34				EPERS1_00077
2	200	203	201	PH38_37												MZUP3_290
2	209	209	209	PH38_38													MZUP2_270
2	668	701	684	PH38_44				EPERS1_00003
2	680	683	681	PH38_47				EPERS1_00006
2	932	932	932	PH38_48				EPERS1_00008
2	302	302	302	PH38_49				EPERS1_00009
2	116	116	116	PH38_50				EPERS1_00010
2	134	137	135	PH38_51				EPERS1_00011
2	209	209	209	PH38_60				EPERS1_00022
2	1340	1343	1341	PH38_64												MZUP3_570
2	263	266	264	PH38_72				EPERS1_00031
2	182	182	182	PH38_73				EPERS1_00033
2	266	266	266	PH38_75				EPERS1_00036
2	173	176	174	PH38_76												MZUP3_670
2	857	1022	939	PH38_81												MZUP3_380
2	350	350	350		EBILL2_00007						ESPQLZ3_3_00060
2	182	182	182		EBILL2_00013						ESPQLZ3_3_00054
2	449	449	449		EBILL2_00014						ESPQLZ3_3_00053
2	1034	1034	1034		EBILL2_00020						ESPQLZ3_3_00048
2	803	803	803		EBILL2_00026						ESPQLZ3_3_00042
2	206	206	206		EBILL2_00048						ESPQLZ3_3_00022
2	332	332	332		EBILL2_00049						ESPQLZ3_3_00021
2	488	539	513		EBILL2_00050						ESPQLZ3_3_00020
2	365	365	365		EBILL2_00051						ESPQLZ3_3_00019
2	494	503	498		EBILL2_00052						ESPQLZ3_3_00018
2	431	431	431		EBILL2_00053						ESPQLZ3_3_00017
2	308	308	308		EBILL2_00061						ESPQLZ3_3_00009
2	656	662	659		EBILL2_00062						ESPQLZ3_3_00008
2	287	287	287		EBILL2_00063						ESPQLZ3_3_00007
2	320	320	320		EBILL2_00066						ESPQLZ3_3_00065
1	527	527	527	PH38_1
1	1247	1247	1247	PH38_2
1	1349	1349	1349	PH38_3
1	950	950	950	PH38_4
1	1274	1274	1274	PH38_5
1	452	452	452	PH38_6
1	1097	1097	1097	PH38_7
1	290	290	290	PH38_8
1	398	398	398	PH38_9
1	344	344	344	PH38_16
1	164	164	164	PH38_17
1	890	890	890	PH38_18
1	734	734	734	PH38_19
1	338	338	338	PH38_20
1	548	548	548	PH38_21
1	221	221	221	PH38_23
1	671	671	671	PH38_30
1	176	176	176	PH38_36
1	428	428	428	PH38_41
1	257	257	257	PH38_42
1	275	275	275	PH38_43
1	224	224	224	PH38_45
1	476	476	476	PH38_46
1	971	971	971	PH38_52
1	161	161	161	PH38_53
1	227	227	227	PH38_54
1	260	260	260	PH38_55
1	248	248	248	PH38_57
1	884	884	884	PH38_58
1	293	293	293	PH38_61
1	146	146	146	PH38_62
1	815	815	815	PH38_63
1	125	125	125	PH38_65
1	152	152	152	PH38_66
1	224	224	224	PH38_67
1	233	233	233	PH38_68
1	356	356	356	PH38_69
1	302	302	302	PH38_70
1	92	92	92	PH38_71
1	293	293	293	PH38_78
1	362	362	362	PH38_79
1	119	119	119	PH38_80
1	107	107	107	PH38_82
1	155	155	155	PH38_84
1	206	206	206	PH38_85
1	176	176	176	PH38_86
1	329	329	329	PH38_87
1	416	416	416	PH38_89
1	281	281	281	PH38_90
1	209	209	209	PH38_92
1	140	140	140	PH38_93
1	251	251	251		EBILL2_00001
1	296	296	296		EBILL2_00002
1	740	740	740		EBILL2_00003
1	473	473	473		EBILL2_00004
1	1181	1181	1181		EBILL2_00005
1	218	218	218		EBILL2_00006
1	257	257	257		EBILL2_00009
1	740	740	740		EBILL2_00010
1	92	92	92		EBILL2_00011
1	638	638	638		EBILL2_00015
1	179	179	179		EBILL2_00019
1	629	629	629		EBILL2_00029
1	422	422	422		EBILL2_00030
1	1097	1097	1097		EBILL2_00031
1	221	221	221		EBILL2_00036
1	284	284	284		EBILL2_00037
1	407	407	407		EBILL2_00038
1	1457	1457	1457		EBILL2_00039
1	590	590	590		EBILL2_00040
1	350	350	350		EBILL2_00041
1	473	473	473		EBILL2_00042
1	1730	1730	1730		EBILL2_00043
1	326	326	326		EBILL2_00047
1	686	686	686			EBILL4_00001
1	566	566	566			EBILL4_00002
1	485	485	485			EBILL4_00005
1	2645	2645	2645			EBILL4_00006
1	323	323	323			EBILL4_00007
1	1082	1082	1082			EBILL4_00010
1	590	590	590			EBILL4_00011
1	632	632	632			EBILL4_00016
1	1208	1208	1208			EBILL4_00017
1	434	434	434			EBILL4_00019
1	428	428	428			EBILL4_00020
1	212	212	212			EBILL4_00022
1	470	470	470			EBILL4_00024
1	1019	1019	1019			EBILL4_00030
1	1613	1613	1613			EBILL4_00031
1	191	191	191			EBILL4_00032
1	575	575	575			EBILL4_00034
1	854	854	854			EBILL4_00035
1	227	227	227			EBILL4_00037
1	254	254	254			EBILL4_00041
1	596	596	596			EBILL4_00042
1	1040	1040	1040			EBILL4_00043
1	773	773	773			EBILL4_00044
1	857	857	857			EBILL4_00045
1	347	347	347				G184_gp43
1	917	917	917			EBILL4_00046
1	473	473	473				G184_gp30
1	473	473	473				G184_gp59
1	596	596	596				G184_gp40
1	356	356	356				G184_gp17
1	446	446	446				G184_gp25
1	509	509	509				G184_gp34
1	224	224	224				G184_gp07
1	464	464	464				G184_gp27
1	689	689	689				G184_gp45
1	410	410	410				G184_gp22
1	752	752	752				G184_gp46
1	251	251	251				G184_gp10
1	287	287	287				G184_gp15
1	473	473	473				G184_gp31
1	188	188	188				G184_gp01
1	260	260	260				G184_gp12
1	383	383	383				G184_gp19
1	191	191	191				G184_gp02
1	428	428	428				G184_gp24
1	371	371	371				G184_gp18
1	497	497	497				G184_gp32
1	425	425	425				G184_gp28
1	506	506	506				G184_gp38
1	299	299	299				G184_gp21
1	281	281	281				G184_gp33
1	524	524	524				G184_gp58
1	389	389	389				G184_gp48
1	296	296	296				G184_gp60
1	410	410	410					EPERS1_00002
1	521	521	521					EPERS1_00004
1	431	431	431					EPERS1_00005
1	206	206	206					EPERS1_00007
1	224	224	224					EPERS1_00012
1	242	242	242					EPERS1_00013
1	311	311	311					EPERS1_00014
1	239	239	239					EPERS1_00016
1	182	182	182					EPERS1_00017
1	179	179	179					EPERS1_00019
1	926	926	926					EPERS1_00020
1	164	164	164					EPERS1_00024
1	539	539	539					EPERS1_00025
1	884	884	884					EPERS1_00026
1	728	728	728					EPERS1_00027
1	266	266	266					EPERS1_00028
1	341	341	341					EPERS1_00029
1	338	338	338					EPERS1_00030
1	263	263	263					EPERS1_00032
1	443	443	443					EPERS1_00034
1	203	203	203					EPERS1_00037
1	644	644	644					EPERS1_00040
1	242	242	242					EPERS1_00041
1	200	200	200					EPERS1_00042
1	623	623	623					EPERS1_00043
1	176	176	176					EPERS1_00044
1	236	236	236					EPERS1_00045
1	485	485	485					EPERS1_00046
1	371	371	371					EPERS1_00047
1	155	155	155					EPERS1_00048
1	602	602	602					EPERS1_00050
1	200	200	200					EPERS1_00054
1	242	242	242					EPERS1_00060
1	359	359	359					EPERS1_00066
1	1658	1658	1658					EPERS1_00073
1	926	926	926					EPERS1_00074
1	290	290	290					EPERS1_00075
1	182	182	182						EPYRDSM3_00047
1	653	653	653							EPYREPK1_00013
1	302	302	302							EPYREPK1_00014
1	1040	1040	1040							EPYREPK1_00057
1	761	761	761								ESPQLZ3_3_00002
1	404	404	404								ESPQLZ3_3_00003
1	170	170	170								ESPQLZ3_3_00004
1	443	443	443								ESPQLZ3_3_00005
1	299	299	299								ESPQLZ3_3_00023
1	251	251	251								ESPQLZ3_3_00024
1	1163	1163	1163								ESPQLZ3_3_00025
1	668	668	668								ESPQLZ3_3_00026
1	1277	1277	1277								ESPQLZ3_3_00027
1	1532	1532	1532								ESPQLZ3_3_00028
1	434	434	434								ESPQLZ3_3_00029
1	209	209	209								ESPQLZ3_3_00030
1	290	290	290								ESPQLZ3_3_00031
1	515	515	515								ESPQLZ3_3_00032
1	893	893	893								ESPQLZ3_3_00037
1	251	251	251								ESPQLZ3_3_00038
1	413	413	413								ESPQLZ3_3_00039
1	749	749	749								ESPQLZ3_3_00052
1	338	338	338								ESPQLZ3_3_00057
1	644	644	644								ESPQLZ3_3_00058
1	182	182	182								ESPQLZ3_3_00061
1	1169	1169	1169								ESPQLZ3_3_00062
1	245	245	245								ESPQLZ3_3_00067
1	251	251	251								ESPQLZ3_3_00068
1	794	794	794								ESPQLZ3_3_00069
1	410	410	410								ESPQLZ3_3_00070
1	1280	1280	1280								ESPQLZ3_3_00071
1	662	662	662								ESPQLZ3_3_00072
1	1127	1127	1127								ESPQLZ3_3_00073
1	365	365	365								ESPQLZ3_3_00074
1	599	599	599								ESPQLZ3_3_00075
1	1115	1115	1115								ESPQLZ3_3_00076
1	989	989	989								ESPQLZ3_3_00077
1	2285	2285	2285								ESPQLZ3_3_00078
1	134	134	134										EtG_16
1	314	314	314										EtG_23
1	449	449	449										EtG_24
1	173	173	173										EtG_28.2
1	359	359	359											PEp14_00017
1	458	458	458											PEp14_00023
1	302	302	302											PEp14_00032
1	221	221	221											PEp14_00034
1	293	293	293											PEp14_00036
1	275	275	275											PEp14_00037
1	218	218	218											PEp14_00038
1	314	314	314										EtG_28.1
1	107	107	107											PEp14_00052
1	878	878	878											PEp14_00053
1	335	335	335											PEp14_00058
1	974	974	974											PEp14_00059
1	242	242	242											PEp14_00064
1	335	335	335												PAVTOK_17
1	425	425	425												PAVTOK_23
1	332	332	332												PAVTOK_33
1	203	203	203												PAVTOK_35
1	278	278	278												PAVTOK_36
1	269	269	269												PAVTOK_50
1	884	884	884												PAVTOK_51
1	317	317	317												PAVTOK_56
1	1118	1118	1118												PAVTOK_57
1	137	137	137												PAVTOK_58
1	230	230	230													MZUP3_170
1	668	668	668													MZUP3_240
1	194	194	194													MZUP3_270
1	470	470	470													MZUP3_300
1	347	347	347													MZUP3_320
1	524	524	524													MZUP3_340
1	209	209	209													MZUP3_360
1	614	614	614													MZUP3_410
1	161	161	161													MZUP3_420
1	191	191	191													MZUP3_430
1	290	290	290													MZUP3_450
1	1001	1001	1001													MZUP3_460
1	320	320	320													MZUP3_470
1	578	578	578													MZUP3_490
1	182	182	182							EPYREPK1_00056
1	242	242	242													MZUP3_500
1	602	602	602													MZUP3_510
1	194	194	194													MZUP3_530
1	302	302	302													MZUP3_540
1	161	161	161													MZUP3_550
1	863	863	863													MZUP3_560
1	221	221	221													MZUP3_580
1	179	179	179													MZUP3_590
1	206	206	206													MZUP3_600
1	545	545	545													MZUP3_640
1	263	263	263													MZUP3_650
1	197	197	197													MZUP3_660
1	239	239	239													MZUP3_680
1	116	116	116													MZUP3_780
1	1085	1085	1085														MZUP2_220
1	323	323	323														MZUP2_240
1	1022	1022	1022														MZUP2_250
1	365	365	365														MZUP2_260
1	200	200	200														MZUP2_290
1	407	407	407														MZUP2_310
1	218	218	218														MZUP2_320
1	203	203	203														MZUP2_330
1	593	593	593														MZUP2_360
1	203	203	203														MZUP2_370
1	347	347	347														MZUP2_390
1	863	863	863														MZUP2_420
1	170	170	170														MZUP2_430
1	149	149	149														MZUP2_440
1	254	254	254														MZUP2_460
1	299	299	299														MZUP2_480
1	161	161	161														MZUP2_490
1	209	209	209														MZUP2_510
1	932	932	932														MZUP2_520
1	359	359	359														MZUP2_530
1	662	662	662														MZUP2_540
1	950	950	950														MZUP2_580
1	704	704	704														MZUP2_590
1	182	182	182														MZUP2_600
1	173	173	173														MZUP2_610
1	374	374	374														MZUP2_660
1	230	230	230														MZUP2_670
1	1064	1064	1064														MZUP2_690
