# Supplementary material for: Novel Erwinia persicina Infecting Phage Midgardsormr38 Within the Context of Temperate Erwinia Phages
Source: Front Microbiol. 2020 Jun 19;11:1245. doi: 10.3389/fmicb.2020.01245 (PMC7317114; doi:10.3389/fmicb.2020.01245)
Supplement: Supplementary file 5 [file Table_3.xlsx]

## Sheet: Cluster 1
Annotation	No. isolates	Min group size (nucleotides)	Max group size (nucleotides)	Avg group size (nucleotides)	PEp14	Pavtok
putative terminase small subunit	2	809	809	809	PEp14_0001	PAVTOK_1
hypothetical protein	2	458	458	458	PEp14_00011	PAVTOK_11
putative endoglucanase	2	731	734	732	PEp14_00012	PAVTOK_12
hypothetical protein	2	731	731	731	PEp14_00013	PAVTOK_13
hypothetical protein	2	617	617	617	PEp14_00014	PAVTOK_14
cellulase/endoglucanase	2	1859	1958	1908	PEp14_00015	PAVTOK_15
EPS-depolymerase	2	2786	2789	2787	PEp14_00016	PAVTOK_16
hypothetical protein	2	275	296	285	PEp14_00018	PAVTOK_18
hypothetical protein	2	2888	2888	2888	PEp14_00019	PAVTOK_19
putative tail fiber protein	2	362	365	363	PEp14_00020	PAVTOK_20
hypothetical protein/putative virion structural protein	2	1739	1739	1739	PEp14_00021	PAVTOK_21
hypothetical protein/putative transcriptional regulator	2	221	329	275	PEp14_0002	PAVTOK_2
hypothetical protein	2	560	560	560	PEp14_00022	PAVTOK_22
hypothetical protein	2	1301	1313	1307	PEp14_00024	PAVTOK_24
hypothetical protein	2	983	1004	993	PEp14_00025	PAVTOK_25
hypothetical protein	2	1196	1202	1199	PEp14_00026	PAVTOK_26
putative DNA methylase/lytic transglycosylase	2	14744	15023	14883	PEp14_00027	PAVTOK_27
endolysin	2	590	617	603	PEp14_00028	PAVTOK_28
holin	2	350	350	350	PEp14_00029	PAVTOK_29
hypothetical protein	2	356	359	357	PEp14_00030	PAVTOK_30
Rz protein	2	569	569	569	PEp14_00031	PAVTOK_31
putative integrase	2	1115	1262	1188	PEp14_00033	PAVTOK_32
putative terminase large subunit	2	1673	1673	1673	PEp14_0003	PAVTOK_3
hypothetical protein	2	221	332	276	PEp14_00034	PAVTOK_33
putative DNA binding protein	2	206	218	212	PEp14_00035	PAVTOK_34
hypothetical protein	2	632	1217	924	PEp14_00039	PAVTOK_37
hypothetical protein	2	248	248	248	PEp14_00040	PAVTOK_38
hypothetical protein	2	551	554	552	PEp14_00041	PAVTOK_39
hypothetical protein	2	470	485	477	PEp14_00042	PAVTOK_40
putative HTH_XRE-like protein	2	593	593	593	PEp14_00043	PAVTOK_41
hypothetical protein/putative WHTH_GntR-like protein	2	542	542	542	PEp14_00044	PAVTOK_42
hypothetical protein	2	299	302	300	PEp14_00045	PAVTOK_43
hypothetical protein	2	272	272	272	PEp14_00046	PAVTOK_44
hypothetical protein	2	500	503	501	PEp14_0004	PAVTOK_4
hypothetical protein	2	974	995	984	PEp14_00047	PAVTOK_45
hypothetical protein	2	353	362	357	PEp14_00048	PAVTOK_46
hypothetical protein	2	431	431	431	PEp14_00049	PAVTOK_47
hypothetical protein	2	320	329	324	PEp14_00050	PAVTOK_48
putative adenine-specific DNA-methytransferase	2	692	692	692	PEp14_00051	PAVTOK_49
hypothetical protein	2	791	815	803	PEp14_00054	PAVTOK_52
hypothetical protein	2	326	329	327	PEp14_00055	PAVTOK_53
hypothetical protein	2	197	200	198	PEp14_00056	PAVTOK_54
hypothetical protein	2	197	200	198	PEp14_00057	PAVTOK_55
hypothetical protein	2	494	503	498	PEp14_00060	PAVTOK_59
hypothetical protein	2	878	881	879	PEp14_0005	PAVTOK_5
hypothetical protein	2	311	311	311	PEp14_00061	PAVTOK_60
hypothetical protein	2	578	614	596	PEp14_00062	PAVTOK_61
hypothetical protein	2	683	683	683	PEp14_00063	PAVTOK_62
hypothetical protein	2	419	419	419	PEp14_0006	PAVTOK_6
hypothetical protein/putative portal protein	2	2339	2345	2342	PEp14_0007	PAVTOK_7
hypothetical protein	2	1097	1097	1097	PEp14_00010	PAVTOK_10
hypothetical protein	2	881	881	881	PEp14_0008	PAVTOK_8
hypothetical protein/putative Csr like transcriptional regulator	2	191	191	191	PEp14_0009	PAVTOK_9
hypothetical protein	1	359	359	359	PEp14_00017
hypothetical protein	1	458	458	458	PEp14_00023
Rz1 protein	1	302	302	302	PEp14_00032
hypothetical protein	1	293	293	293	PEp14_00036
hypothetical protein	1	275	275	275	PEp14_00037
hypothetical protein	1	218	218	218	PEp14_00038
hypothetical protein	1	107	107	107	PEp14_00052
putative phage O family protein	1	878	878	878	PEp14_00053
hypothetical protein	1	335	335	335	PEp14_00058
hypothetical protein	1	974	974	974	PEp14_00059
hypothetical protein	1	242	242	242	PEp14_00064
hypothetical protein	1	335	335	335		PAVTOK_17
putative acyl CoA N-acyltransferase	1	425	425	425		PAVTOK_23
hypothetical protein	1	203	203	203		PAVTOK_35
hypothetical protein	1	278	278	278		PAVTOK_36
hypothetical protein	1	269	269	269		PAVTOK_50
putative helix-turn-helix domain-containing protein	1	884	884	884		PAVTOK_51
hypothetical protein	1	317	317	317		PAVTOK_56
hypothetical protein	1	1118	1118	1118		PAVTOK_57
hypothetical protein	1	137	137	137		PAVTOK_58

## Sheet: Cluster2
Annotation	No. isolates	Min group size (nucleotides)	Max group size (nucleotides)	Avg group size (nucleotides)	EBILL4*	ENT90	ETRACH22*	EtG
tail fiber protein/phage tail collar domain protein	4	983	1226	1073	EBILL4_00012	G184_gp53	ETRACH22_00008	EtG_21
regulatory protein CII	4	509	509	509	EBILL4_00040	G184_gp35	ETRACH22_00037	EtG_36
tail protein/gene D protein	4	266	1169	924	EBILL4_00004	G184_gp14	ETRACH22_00001	EtG_31
major tail tube protein	4	512	518	515	EBILL4_00008	G184_gp41	ETRACH22_00005	EtG_26
putative phage tail protein/tail fibers protein	4	608	614	609	EBILL4_00013	G184_gp42	ETRACH22_00009	EtG_20
baseplate assembly protein/ J	4	908	914	909	EBILL4_00014	G184_gp49	ETRACH22_00010	EtG_19
baseplate assembly protein / M protein	4	347	356	350	EBILL4_00015	G184_gp16	ETRACH22_00011	EtG_18
major capsid protein/capsid protein	4	1061	1079	1068	EBILL4_00026	G184_gp52	ETRACH22_00023	EtG_05
terminase ATPase subunit/terminase subunit	4	1763	1871	1793	EBILL4_00028	G184_gp54	ETRACH22_00025	EtG_03
replication protein/replication protein A	4	2225	2312	2253	EBILL4_00033	G184_gp55	ETRACH22_00030	EtG_43
putative zinc-finger containing protein/DksA-like zinc finger domain containing protein/hypothetical protein	4	221	227	223	EBILL4_00036	G184_gp06	ETRACH22_00033	EtG_40
tail sheath protein/major tail sheath protein	4	1169	1178	1174	EBILL4_00009	G184_gp57	ETRACH22_00006	EtG_25
phage virion morphogenesis protein/putative phage tail protein/O protein/tail completion protein	4	449	449	449	EBILL4_00018	G184_gp26	ETRACH22_00013	EtG_15
lysozyme	4	260	515	449	EBILL4_00021	G184_gp11	ETRACH22_00018	EtG_10
tail component protein/tail completion protein/hypothetical protein	4	203	203	203	EBILL4_00023	G184_gp04	ETRACH22_00020	EtG_08
terminase endonuclease subunit/R protein	4	650	779	711	EBILL4_00025	G184_gp44	ETRACH22_00022	EtG_06
capsid portal protein/portal vertex protein	4	1022	1049	1034	EBILL4_00029	G184_gp51	ETRACH22_00027	EtG_01
hypothetical protein/cell division blocking protein	4	191	200	197	EBILL4_00039	G184_gp03	ETRACH22_00036	EtG_37
Pag/transcriptional regulator	3	218	218	218	EBILL4_00003	G184_gp05		EtG_32
SOS operon TUM protein/hypothetical protein	3	239	440	364		G184_gp09	ETRACH22_00029	EtG_44
CI repressor protein	3	572	668	606		G184_gp37	ETRACH22_00039	EtG_34
F protein/hypothetical protein	3	485	527	500		G184_gp36	ETRACH22_00002	EtG_30
phage tail tape measure protein	3	2375	2477	2431		G184_gp56	ETRACH22_00003	EtG_29
tail assembly chaperone/tail protein/hypothetical protein	3	296	335	322		G184_gp20	ETRACH22_00004	EtG_27
hypothetical protein	3	338	341	339	EBILL4_00038		ETRACH22_00035	EtG_38
baseplate assembly protein/baseplate assembly protein V	3	584	635	618		G184_gp39	ETRACH22_00012	EtG_17
phage tail protein/phage tail completion protein	3	467	467	467		G184_gp29	ETRACH22_00014	EtG_14
lysis protein LysC/o-spanin	3	158	425	247		G184_gp23	ETRACH22_00015	EtG_13
putative prophage protein	3	227	227	227		G184_gp08	ETRACH22_00034	EtG_39
Apl/regulatory protein/hypothetical protein	3	263	263	263		G184_gp13	ETRACH22_00038	EtG_35
integrase/Int/phage integrase family protein	3	1034	1037	1035		G184_gp50	ETRACH22_00040	EtG_33
capsid scaffolding protein	2	848	854	851	EBILL4_00027	G184_gp47
tail fiber assembly protein	2	593	596	594			ETRACH22_00007	EtG_22
i-spanin/LysB	2	410	428	419			ETRACH22_00016	EtG_12
phage holin	2	431	431	431			ETRACH22_00017	EtG_11
terminase, ATPase subunit/W protein	2	746	746	746			ETRACH22_00026	EtG_02
hypothetical protein	2	731	731	731			ETRACH22_00028	EtG_45
hypothetical protein/replication initiation protein	2	281	281	281			ETRACH22_00031	EtG_42
hypothetical protein/putative exonuclease	2	707	707	707			ETRACH22_00032	EtG_41
holin/lysis protein S	2	221	221	221			ETRACH22_00019	EtG_09
head completion-stabilization protein/Q protein	2	509	509	509			ETRACH22_00021	EtG_07
capsid scaffolding protein/V protein	2	854	854	854			ETRACH22_00024	EtG_04
putative membrane protein	1	449	449	449				EtG_24
tail assembly chaperone protein	1	173	173	173				EtG_28.2
hypothetical protein	1	347	347	347		G184_gp43
tail assembly chaperone protein	1	314	314	314				EtG_28.1
ABC transporter	1	686	686	686	EBILL4_00001
Thioesterase 1/protease 1/lysophospholipase L1	1	566	566	566	EBILL4_00002
tail protein	1	485	485	485	EBILL4_00005
tail tape measure protein	1	2645	2645	2645	EBILL4_00006
putative phage tail protein	1	323	323	323	EBILL4_00007
hypothetical protein	1	1082	1082	1082	EBILL4_00010
tail fiber assembly protein	1	590	590	590	EBILL4_00011
putative phage baseplate assembly protein	1	632	632	632	EBILL4_00016
hypothetical protein	1	1208	1208	1208	EBILL4_00017
putative phage tail protein	1	434	434	434	EBILL4_00019
P2 LysB-like protein	1	428	428	428	EBILL4_00020
lysis protein S	1	212	212	212	EBILL4_00022
head completion-stabilization protein	1	470	470	470	EBILL4_00024
Putrescine carbamoyltransferase	1	1019	1019	1019	EBILL4_00030
ABC transporter, ATP-binding protein-related protein	1	1613	1613	1613	EBILL4_00031
hypothetical protein	1	191	191	191	EBILL4_00032
hypothetical protein	1	575	575	575	EBILL4_00034
DNA adenine methyltransferase	1	854	854	854	EBILL4_00035
putative prophage protein	1	227	227	227	EBILL4_00037
bacteriophage regulatory protein Ap1	1	254	254	254	EBILL4_00041
P2 CI-like protein	1	596	596	596	EBILL4_00042
integrase	1	1040	1040	1040	EBILL4_00043
putative oxidoreductase	1	773	773	773	EBILL4_00044
putative protein YbbN	1	857	857	857	EBILL4_00045
FtsH protease regulator HflK	1	917	917	917	EBILL4_00046
conserved hypothetical tail fiber protein	1	473	473	473		G184_gp30
conserved hypothetical tail fiber protein	1	473	473	473		G184_gp59
hypothetical protein	1	596	596	596		G184_gp40
hypothetical protein	1	356	356	356		G184_gp17
control of lysis protein	1	446	446	446		G184_gp25
hypothetical protein	1	509	509	509		G184_gp34
hypothetical protein	1	224	224	224		G184_gp07
phage head completion protein	1	464	464	464		G184_gp27
hypothetical protein	1	689	689	689		G184_gp45
hypothetical protein	1	410	410	410		G184_gp22
hypothetical protein	1	752	752	752		G184_gp46
hypothetical protein	1	251	251	251		G184_gp10
hypothetical protein	1	287	287	287		G184_gp15
hypothetical protein	1	473	473	473		G184_gp31
hypothetical protein	1	188	188	188		G184_gp01
hypothetical protein	1	260	260	260		G184_gp12
hypothetical protein	1	383	383	383		G184_gp19
hypothetical protein	1	191	191	191		G184_gp02
hypothetical protein	1	428	428	428		G184_gp24
hypothetical protein	1	371	371	371		G184_gp18
hypothetical protein	1	497	497	497		G184_gp32
hypothetical protein	1	425	425	425		G184_gp28
hypothetical protein	1	506	506	506		G184_gp38
hypothetical protein	1	299	299	299		G184_gp21
hypothetical protein	1	281	281	281		G184_gp33
hypothetical protein	1	524	524	524		G184_gp58
DNA invertase-like protein	1	389	389	389		G184_gp48
hypothetical protein	1	296	296	296		G184_gp60
hypothetical protein	1	134	134	134				EtG_16
hypothetical protein	1	314	314	314				EtG_23

## Sheet: Cluster3
Annotation	No. isolates	Min group size (nucleotides)	Max group size (nucleotides)	Avg group size (nucleotides)	Midgardsormr38	EBILL2*	EPERS1*	ESPQLZ3_3*	vB_EhrS_49	vB_EhrS_59
hypothetical protein/DNA polymerase V	5	239	242	241	ORF33	EBILL2_00065	EPERS1_00076	ESPQLZ3_3_00066		MZUP2_230
Ig domain-containing protein/major tail protein	4	740	743	742	ORF14		EPERS1_00064		MZUP3_140	MZUP2_140
hypothetical protein/putative SOS respose-associated peptide	4	677	725	690	ORF15		EPERS1_00065		MZUP3_150	MZUP2_150
SOS response associated peptidase/YedK	4	683	683	683		EBILL2_00008		ESPQLZ3_3_00059	MZUP3_350	MZUP2_340
tape measure protein	4	3155	3410	3227	ORF22		EPERS1_00067		MZUP3_160	MZUP2_160
tail protein/ minor tail protein/tail fiber protein	4	1187	1292	1226	ORF32	EBILL2_00064		ESPQLZ3_3_00006	MZUP3_260
integrase	4	1157	1172	1164	ORF35		EPERS1_00078	ESPQLZ3_3_00064	MZUP3_280
hypothetical protein/integrase	4	167	224	209	ORF39		EPERS1_00001		MZUP3_310	MZUP2_280
NinF protein/hypothetical protein	4	143	170	158	ORF77		EPERS1_00039		MZUP3_690	MZUP2_700
hypothetical protein/50S ribosomal protein L10	4	344	347	345	ORF11		EPERS1_00061		MZUP3_110	MZUP2_110
putative tail component/hypothetical protein	4	368	368	368	ORF12		EPERS1_00062		MZUP3_120	MZUP2_120
hypothetical protein	4	383	392	385	ORF13		EPERS1_00063		MZUP3_130	MZUP2_130
hypothetical protein	3	209	218	214	ORF40				MZUP3_330	MZUP2_300
regulatory protein/antitermination protein N	3	272	323	304	ORF56		EPERS1_00018			MZUP2_500
LexA family transcriptional regulator/repressor protein CI/prophage repressor	3	653	716	674	ORF59		EPERS1_00021		MZUP3_520
regulatory protein cro (antirepressor)	3	185	203	197		EBILL2_00016		ESPQLZ3_3_00051		MZUP2_550
transcriptional regulator	3	833	1301	1145		EBILL2_00023		ESPQLZ3_3_00045		MZUP2_570
hypothetical protein	3	158	224	182			EPERS1_00015		MZUP3_480	MZUP2_470
hypothetical protein	3	167	170	168	ORF10				MZUP3_100	MZUP2_100
capsid protein/putative capsid decoration protein	3	431	431	431			EPERS1_00056		MZUP3_060	MZUP2_060
capsid protein/coat protein	3	1067	1070	1068			EPERS1_00057		MZUP3_070	MZUP2_070
DUF1367/ hypothetical protein	3	449	449	449	ORF74				MZUP3_630	MZUP2_640
antitermination protein Q	3	767	767	767	ORF83				MZUP3_720	MZUP2_730
endolysin	3	626	632	628	ORF88	EBILL2_00034		ESPQLZ3_3_00034
hypothetical protein	3	194	194	194			EPERS1_00049		MZUP3_800	MZUP2_800
terminase large subunit	3	1472	1472	1472			EPERS1_00051		MZUP3_020	MZUP2_020
portal protein	3	1445	1451	1449			EPERS1_00052		MZUP3_030	MZUP2_030
head morphogenesis protein	3	896	977	923			EPERS1_00053		MZUP3_040	MZUP2_040
hypothetical protein/coat protein	3	1397	1397	1397			EPERS1_00055		MZUP3_050	MZUP2_050
hypothetical protein	3	398	401	399			EPERS1_00058		MZUP3_080	MZUP2_080
hypothetical protein	3	377	377	377			EPERS1_00059		MZUP3_090	MZUP2_090
hypothetical protein	2	173	173	173		EBILL2_00012		ESPQLZ3_3_00055
DNA binding transcriptional regulator	2	524	524	524		EBILL2_00017		ESPQLZ3_3_00050
hypothetical protein	2	209	209	209		EBILL2_00018		ESPQLZ3_3_00049
putative transcriptional activator/PerC transcriptional activator family protein	2	443	443	443		EBILL2_00021		ESPQLZ3_3_00047
hypothetical protein	2	122	122	122		EBILL2_00022		ESPQLZ3_3_00046
putative adenine-specific DNA methyltransferase	2	626	626	626		EBILL2_00024		ESPQLZ3_3_00044
holiday-junction resolvase	2	383	383	383		EBILL2_00025		ESPQLZ3_3_00043
putative prophage membrane protein	2	383	383	383		EBILL2_00032		ESPQLZ3_3_00036
putative holin	2	284	284	284		EBILL2_00033		ESPQLZ3_3_00035
tail length tape measure protein	2	2474	2474	2474		EBILL2_00054		ESPQLZ3_3_00016
minor tail protein M	2	338	338	338		EBILL2_00055		ESPQLZ3_3_00015
minor tail protein L	2	755	755	755		EBILL2_00056		ESPQLZ3_3_00014
minor tail protein	2	707	707	707		EBILL2_00057		ESPQLZ3_3_00013
putative lipoprotein	2	422	422	422		EBILL2_00058		ESPQLZ3_3_00012
tail assembly protein I	2	587	587	587		EBILL2_00059		ESPQLZ3_3_00011
central tail fiber	2	3173	3173	3173		EBILL2_00060		ESPQLZ3_3_00010
minor tail protein M	2	350	350	350	ORF24				MZUP3_180
minor tail protein L	2	704	704	704	ORF25				MZUP3_190
tail assembly protein K	2	719	725	722	ORF26				MZUP3_200
tail assembly protein I	2	509	530	519	ORF27				MZUP3_210
host specificity protein J	2	3143	3146	3144	ORF28				MZUP3_220
hypothetical protein	2	311	338	324	ORF29				MZUP3_230
terminase small subunit	2	518	518	518					MZUP3_010	MZUP2_010
Cor protein	2	233	236	234	ORF31				MZUP3_250
Repressor protein CI/HumD	2	323	323	323	ORF34		EPERS1_00077
NinX protein	2	368	368	368					MZUP3_610	MZUP2_620
hypothetical protein	2	176	176	176					MZUP3_620	MZUP2_630
excisionase	2	200	203	201	ORF37				MZUP3_290
recombination endonuclease	2	590	590	590					MZUP3_700	MZUP2_710
hypothetical protein	2	161	161	161					MZUP3_710	MZUP2_720
hypothetical protein	2	308	308	308					MZUP3_730	MZUP2_740
holin	2	353	353	353					MZUP3_740	MZUP2_750
lysozyme	2	437	437	437					MZUP3_750	MZUP2_760
hypothetical protein	2	434	434	434					MZUP3_760	MZUP2_770
hypothetical protein	2	209	209	209	ORF38					MZUP2_270
hypothetical protein	2	362	362	362					MZUP3_790	MZUP2_790
hypothetical protein/Chromosome partition protein Smc	2	668	701	684	ORF44		EPERS1_00003
phage exonuclease	2	680	683	681	ORF47		EPERS1_00006
recombinase RecT	2	932	932	932	ORF48		EPERS1_00008
hypothetical protein	2	302	302	302	ORF49		EPERS1_00009
hypothetical protein	2	116	116	116	ORF50		EPERS1_00010
protease FtsH-inhibitory lysogeny factor CIII	2	134	137	135	ORF51		EPERS1_00011
XRE family transcriptional regulator/Cro	2	209	209	209	ORF60		EPERS1_00022
replicative DNA helicase	2	1340	1343	1341	ORF64				MZUP3_570
DUF4752/hypothetical protein	2	263	266	264	ORF72		EPERS1_00031
hypothetical protein	2	182	182	182	ORF73		EPERS1_00033
hypothetical protein/MarR family transcriptional regulator	2	266	266	266	ORF75		EPERS1_00036
NinE family protein	2	173	176	174	ORF76				MZUP3_670
phosphoadenosine phosphosulfate reductase/NinC protein	2	857	1022	939	ORF81				MZUP3_380
hypothetical protein	2	350	350	350		EBILL2_00007		ESPQLZ3_3_00060
hypothetical protein	2	182	182	182		EBILL2_00013		ESPQLZ3_3_00054
hypothetical protein	2	449	449	449		EBILL2_00014		ESPQLZ3_3_00053
O protein family protein	2	1034	1034	1034		EBILL2_00020		ESPQLZ3_3_00048
KliA-N domain protein	2	803	803	803		EBILL2_00026		ESPQLZ3_3_00042
hypothetical protein	2	1004	1004	1004		EBILL2_00027		ESPQLZ3_3_00041
antitermination protein Q	2	365	368	366		EBILL2_00028		ESPQLZ3_3_00040
bacteriophage lysis protein/putative Rz lytics protein	2	383	482	432		EBILL2_00035		ESPQLZ3_3_00033
hypothetical protein	2	206	206	206		EBILL2_00048		ESPQLZ3_3_00022
putative head-tail adaptor	2	332	332	332		EBILL2_00049		ESPQLZ3_3_00021
hypothetical protein	2	488	539	513		EBILL2_00050		ESPQLZ3_3_00020
hypothetical protein	2	365	365	365		EBILL2_00051		ESPQLZ3_3_00019
major tail subunit	2	494	503	498		EBILL2_00052		ESPQLZ3_3_00018
tail assembly chaperone	2	431	431	431		EBILL2_00053		ESPQLZ3_3_00017
hypothetical protein	2	308	308	308		EBILL2_00061		ESPQLZ3_3_00009
hypothetical protein	2	656	662	659		EBILL2_00062		ESPQLZ3_3_00008
Protein TonB	2	287	287	287		EBILL2_00063		ESPQLZ3_3_00007
UmuD	2	320	320	320		EBILL2_00066		ESPQLZ3_3_00065
repressor protein CII	2	338	338	338			EPERS1_00023			MZUP2_560
adenine methylase	2	587	587	587			EPERS1_00035			MZUP2_650
hypothetical protein	2	206	206	206			EPERS1_00038			MZUP2_680
hypothetical protein/putative structural protein	2	497	497	497			EPERS1_00068			MZUP2_170
hypothetical protein	2	467	473	470			EPERS1_00069			MZUP2_180
tail assembly protein	2	419	419	419			EPERS1_00070			MZUP2_190
putative tail protein	2	2459	2483	2471			EPERS1_00071			MZUP2_200
hypothetical protein/tail spike protein	2	1721	2270	1995			EPERS1_00072			MZUP2_210
Inner membrane protein YfdC	2	917	920	918			EPERS1_00080	ESPQLZ3_3_00001
hypothetical protein	2	305	308	306				ESPQLZ3_3_00056		MZUP2_380
hypothetical protein	2	260	401	330					MZUP3_370	MZUP2_350
hypothetical protein	2	305	407	356					MZUP3_390	MZUP2_400
hypothetical protein	2	311	311	311					MZUP3_400	MZUP2_410
hypothetical protein	2	170	173	171					MZUP3_440	MZUP2_450
peptidase	2	203	242	222					MZUP3_770	MZUP2_780
hypothetical protein	1	548	548	548	ORF21
hypothetic protein	1	221	221	221	ORF23
hypothetical protein	1	671	671	671	ORF30
hypothetical protein	1	176	176	176	ORF36
hypothetical protein	1	428	428	428	ORF41
hypothetical protein	1	257	257	257	ORF42
hypothetical protein	1	275	275	275	ORF43
hypothetical protein	1	224	224	224	ORF45
hypothetical protein	1	476	476	476	ORF46
cell envelope biogenesis protein TolA	1	971	971	971	ORF52
hypothetical protein	1	161	161	161	ORF53
hypothetical protein	1	227	227	227	ORF54
hypothetical protein	1	260	260	260	ORF55
hypothetical protein	1	248	248	248	ORF57
P63C domain-containing protein	1	884	884	884	ORF58
regulatory protein CII	1	293	293	293	ORF61
DUF2740 domain-containing protein	1	146	146	146	ORF62
replication protein O	1	815	815	815	ORF63
hypothetical protein	1	125	125	125	ORF65
hypothetical protein	1	152	152	152	ORF66
hypothetical protein	1	224	224	224	ORF67
DUF3850 domain-containing protein	1	233	233	233	ORF68
putative NinX protein	1	356	356	356	ORF69
hypothetical protein	1	302	302	302	ORF70
hypothetical protein	1	92	92	92	ORF71
DUF1364 domain-containing protein	1	293	293	293	ORF78
holliday junction resolvase	1	362	362	362	ORF79
YlcG family protein	1	119	119	119	ORF80
hypothetical protein	1	107	107	107	ORF82
hypothetical protein	1	155	155	155	ORF84
hypothetical protein	1	206	206	206	ORF85
hypothetical protein	1	176	176	176	ORF86
holin	1	329	329	329	ORF87
Rz lytic protein	1	416	416	416	ORF89
Rz1 lytic protein	1	281	281	281	ORF90
Rha family transcriptional regulator	1	587	587	587	ORF91
hypothetical protein	1	209	209	209	ORF92
hypothetical protein	1	140	140	140	ORF93
hypothetical protein	1	251	251	251		EBILL2_00001
Protein YciI	1	296	296	296		EBILL2_00002
Protein TonB	1	740	740	740		EBILL2_00003
putative acyl-CoA thioester hydrolase	1	473	473	473		EBILL2_00004
integrase	1	1181	1181	1181		EBILL2_00005
excisionase	1	218	218	218		EBILL2_00006
hypothetical protein	1	257	257	257		EBILL2_00009
PF10979 family protein	1	740	740	740		EBILL2_00010
hypothetical protein	1	92	92	92		EBILL2_00011
putative repressor protein	1	638	638	638		EBILL2_00015
hypothetical protein	1	179	179	179		EBILL2_00019
hypothetical protein	1	629	629	629		EBILL2_00029
hypothetical protein	1	422	422	422		EBILL2_00030
hypothetical protein	1	1097	1097	1097		EBILL2_00031
DNA-binding helix-turn-helix protein	1	221	221	221		EBILL2_00036
hypothetical protein	1	284	284	284		EBILL2_00037
hypothetical protein	1	407	407	407		EBILL2_00038
glycosyl transferase	1	1457	1457	1457		EBILL2_00039
glycosyl transferase	1	590	590	590		EBILL2_00040
putative HNH endonuclease	1	350	350	350		EBILL2_00041
terminase small subunit	1	473	473	473		EBILL2_00042
terminase large subunit	1	1730	1730	1730		EBILL2_00043
portal protein	1	1304	1304	1304		EBILL2_00044
head maturation protease	1	848	848	848		EBILL2_00045
major head subunit	1	1214	1214	1214		EBILL2_00046
head-tail connector II	1	326	326	326		EBILL2_00047
Truncated P22 EaA protein	1	410	410	410			EPERS1_00002
hypothetical protein	1	521	521	521			EPERS1_00004
adenine methylase	1	431	431	431			EPERS1_00005
helix-turn-helix DNA-binding domain-containing protein	1	206	206	206			EPERS1_00007
hypothetical protein	1	224	224	224			EPERS1_00012
hypothetical protein	1	242	242	242			EPERS1_00013
hypothetical protein	1	311	311	311			EPERS1_00014
hypothetical protein	1	239	239	239			EPERS1_00016
hypothetical protein	1	182	182	182			EPERS1_00017
hypothetical protein	1	179	179	179			EPERS1_00019
ST313-td protein	1	926	926	926			EPERS1_00020
hypothetical protein	1	164	164	164			EPERS1_00024
T5ord172-domain containing protein	1	539	539	539			EPERS1_00025
putative replication protein	1	884	884	884			EPERS1_00026
bacteriophage DNA replication protein	1	728	728	728			EPERS1_00027
hypothetical protein	1	266	266	266			EPERS1_00028
NinX	1	341	341	341			EPERS1_00029
hypothetical protein	1	338	338	338			EPERS1_00030
hypothetical protein	1	263	263	263			EPERS1_00032
NinB protein	1	443	443	443			EPERS1_00034
NinH	1	203	203	203			EPERS1_00037
NinG	1	644	644	644			EPERS1_00040
NinY	1	242	242	242			EPERS1_00041
hypothetical protein	1	200	200	200			EPERS1_00042
hypothetical protein	1	623	623	623			EPERS1_00043
hypothetical protein	1	176	176	176			EPERS1_00044
holin	1	236	236	236			EPERS1_00045
lysin	1	485	485	485			EPERS1_00046
putative spanin	1	371	371	371			EPERS1_00047
hypothetical protein	1	155	155	155			EPERS1_00048
terminase small subunit	1	602	602	602			EPERS1_00050
hypothetical protein	1	200	200	200			EPERS1_00054
hypothetical protein	1	242	242	242			EPERS1_00060
small-conductance mechanosensitive channel	1	359	359	359			EPERS1_00066
hypothetical protein	1	1658	1658	1658			EPERS1_00073
bactoprenol glucosyl transferase	1	926	926	926			EPERS1_00074
GtrA; bactoprenol-linked glucose translocase	1	290	290	290			EPERS1_00075
hypothetical protein	1	761	761	761				ESPQLZ3_3_00002
hypothetical protein	1	404	404	404				ESPQLZ3_3_00003
hypothetical protein	1	170	170	170				ESPQLZ3_3_00004
hypothetical protein	1	443	443	443				ESPQLZ3_3_00005
head-tail connector II	1	299	299	299				ESPQLZ3_3_00023
hypothetical protein	1	251	251	251				ESPQLZ3_3_00024
major capsid protein	1	1163	1163	1163				ESPQLZ3_3_00025
head maturation protease	1	668	668	668				ESPQLZ3_3_00026
portal protein	1	1277	1277	1277				ESPQLZ3_3_00027
putative terminase	1	1532	1532	1532				ESPQLZ3_3_00028
hypothetical protein	1	434	434	434				ESPQLZ3_3_00029
hypothetical protein	1	209	209	209				ESPQLZ3_3_00030
holin	1	290	290	290				ESPQLZ3_3_00031
Propionyl-CoA carboxylase regulator	1	515	515	515				ESPQLZ3_3_00032
hypothetical protein	1	893	893	893				ESPQLZ3_3_00037
hypothetical protein	1	251	251	251				ESPQLZ3_3_00038
hypothetical protein	1	413	413	413				ESPQLZ3_3_00039
putative cI repressor	1	749	749	749				ESPQLZ3_3_00052
hypothetical protein	1	338	338	338				ESPQLZ3_3_00057
PmgT	1	644	644	644				ESPQLZ3_3_00058
excisionase	1	182	182	182				ESPQLZ3_3_00061
mobile element protein	1	1169	1169	1169				ESPQLZ3_3_00062
hypothetical protein	1	245	245	245				ESPQLZ3_3_00067
hypothetical protein	1	251	251	251				ESPQLZ3_3_00068
O-polysaccharide acetyltransferase protein	1	794	794	794				ESPQLZ3_3_00069
tail fiber assembly protein	1	410	410	410				ESPQLZ3_3_00070
hypothetical protein	1	1280	1280	1280				ESPQLZ3_3_00071
putative structural protein	1	662	662	662				ESPQLZ3_3_00072
putative baseplate protein	1	1127	1127	1127				ESPQLZ3_3_00073
endolysin	1	365	365	365				ESPQLZ3_3_00074
hypothetical protein	1	599	599	599				ESPQLZ3_3_00075
hypothetical protein	1	1115	1115	1115				ESPQLZ3_3_00076
hypothetical protein	1	989	989	989				ESPQLZ3_3_00077
bacteriophage membrane protein	1	2285	2285	2285				ESPQLZ3_3_00078
hypothetical protein	1	230	230	230					MZUP3_170
hypothetical protein	1	668	668	668					MZUP3_240
hypothetical protein	1	194	194	194					MZUP3_270
methyltransferase	1	470	470	470					MZUP3_300
hypothetical protein	1	347	347	347					MZUP3_320
hypothetical protein	1	524	524	524					MZUP3_340
hypothetical protein	1	209	209	209					MZUP3_360
hypothetical protein	1	614	614	614					MZUP3_410
hypothetical protein	1	161	161	161					MZUP3_420
hypothetical protein	1	191	191	191					MZUP3_430
hypothetical protein	1	290	290	290					MZUP3_450
hypothetical protein	1	1001	1001	1001					MZUP3_460
hypothetical protein	1	320	320	320					MZUP3_470
hypothetical protein	1	578	578	578					MZUP3_490
transcription antitermination protein N	1	242	242	242					MZUP3_500
hypothetical protein	1	602	602	602					MZUP3_510
Cro protein	1	194	194	194					MZUP3_530
regulatory protein CII	1	302	302	302					MZUP3_540
hypothetical protein	1	161	161	161					MZUP3_550
replication protein O	1	863	863	863					MZUP3_560
hypothetical protein	1	221	221	221					MZUP3_580
hypothetical protein	1	179	179	179					MZUP3_590
Lar family protein	1	206	206	206					MZUP3_600
DNA N-6-adenine-methyltransferase	1	545	545	545					MZUP3_640
hypothetical protein	1	263	263	263					MZUP3_650
NinH protein	1	197	197	197					MZUP3_660
hypothetical protein	1	239	239	239					MZUP3_680
hypothetical protein	1	116	116	116					MZUP3_780
acyltransferase	1	1085	1085	1085						MZUP2_220
DNA polymerase V subunit	1	323	323	323						MZUP2_240
integrase	1	1022	1022	1022						MZUP2_250
excisionase	1	365	365	365						MZUP2_260
hypothetical protein	1	200	200	200						MZUP2_290
hypothetical protein	1	407	407	407						MZUP2_310
hypothetical protein	1	218	218	218						MZUP2_320
hypothetical protein	1	203	203	203						MZUP2_330
hypothetical protein	1	593	593	593						MZUP2_360
hypothetical protein	1	203	203	203						MZUP2_370
hypothetical protein	1	347	347	347						MZUP2_390
RecA-like recombination and repair protein	1	863	863	863						MZUP2_420
hypothetical protein	1	170	170	170						MZUP2_430
hypothetical protein	1	149	149	149						MZUP2_440
hypothetical protein	1	254	254	254						MZUP2_460
transcription antiterminator protein N	1	299	299	299						MZUP2_480
hypothetical protein	1	161	161	161						MZUP2_490
hypothetical protein	1	209	209	209						MZUP2_510
hypothetical protein	1	932	932	932						MZUP2_520
hypothetical protein	1	359	359	359						MZUP2_530
repressor protein CI	1	662	662	662						MZUP2_540
DNA replication protein O	1	950	950	950						MZUP2_580
DNA replication protein P	1	704	704	704						MZUP2_590
hypothetical protein	1	182	182	182						MZUP2_600
hypothetical protein	1	173	173	173						MZUP2_610
hypothetical protein	1	374	374	374						MZUP2_660
hypothetical protein	1	230	230	230						MZUP2_670
cytosine methyltransferase	1	1064	1064	1064						MZUP2_690
terminase small subunit	1	527	527	527	ORF1
terminase large subunit	1	1247	1247	1247	ORF2
portal protein	1	1349	1349	1349	ORF3
head morphogenesis protein	1	950	950	950	ORF4
prohead protease	1	1274	1274	1274	ORF5
minor capsid protein	1	452	452	452	ORF6
major capsid protein	1	1097	1097	1097	ORF7
hypothetical protein	1	290	290	290	ORF8
virion structural protein	1	398	398	398	ORF9
Arc family DNA-binding protein	1	344	344	344	ORF16
Arc family DNA-binding protein	1	164	164	164	ORF17
antirepressor protein	1	890	890	890	ORF18
antirepressor protein	1	734	734	734	ORF19
hypothetical protein	1	338	338	338	ORF20

## Sheet: Cluster5
Annotation	No. isolates	Min group size (nucleotides)	Max group size (nucleotides)	Avg group size (nucleotides)	EPYRDSM3*	EPYREPK1*
tail protein/tail fiber proein	2	659	962	810	EPYRDSM3_00010	EPYREPK1_00058
regulatory cII-like protein	2	464	464	464	EPYRDSM3_00050	EPYREPK1_00017
transposase insF	2	809	809	809	EPYRDSM3_00006	EPYREPK1_00062
endolysin	2	419	419	419	EPYRDSM3_00035	EPYREPK1_00031
putative replication protein	2	1052	1052	1052	EPYRDSM3_00046	EPYREPK1_00020
tail tape measure protein	2	1907	1907	1907	EPYRDSM3_00017	EPYREPK1_00049
integrase	2	1127	1127	1127	EPYRDSM3_00063	EPYREPK1_00002
Holliday junction ATP-dependent DNA helicase RuvB	2	1367	1367	1367	EPYRDSM3_00064	EPYREPK1_00001
KilA-N domain family protein	2	812	812	812	EPYRDSM3_00048	EPYREPK1_00019
hypothetical protein	2	200	200	200	EPYRDSM3_00039	EPYREPK1_00027
putative holin	2	290	290	290	EPYRDSM3_00002	EPYREPK1_00066
hypothetical protein	2	836	836	836	EPYRDSM3_00008	EPYREPK1_00060
terminase small subunit	2	467	467	467	EPYRDSM3_00031	EPYREPK1_00035
repressor cI	2	557	557	557	EPYRDSM3_00052	EPYREPK1_00015
hypothetical protein	2	920	920	920	EPYRDSM3_00004	EPYREPK1_00064
PerC transcriptional activator family protein	2	452	452	452	EPYRDSM3_00045	EPYREPK1_00021
DinI family protein	2	245	245	245	EPYRDSM3_00001	EPYREPK1_00067
hypothetical protein	2	239	239	239	EPYRDSM3_00053	EPYREPK1_00012
hypothetical protein	2	179	179	179	EPYRDSM3_00021	EPYREPK1_00045
holin	2	347	347	347	EPYRDSM3_00036	EPYREPK1_00030
putative DNA methyltransferase	2	881	881	881	EPYRDSM3_00044	EPYREPK1_00022
hypothetical protein/putative bacteriophage protein	2	323	323	323	EPYRDSM3_00018	EPYREPK1_00048
HNH nuclease	2	350	350	350	EPYRDSM3_00033	EPYREPK1_00033
putative phage head-tail adaptor	2	437	437	437	EPYRDSM3_00024	EPYREPK1_00042
portal protein	2	1304	1304	1304	EPYRDSM3_00029	EPYREPK1_00037
excisionase	2	245	245	245	EPYRDSM3_00062	EPYREPK1_00003
Isocitrate dehydrogenase [NADP]	2	152	152	152	EPYRDSM3_00007	EPYREPK1_00061
putative DNA adenine methylase	2	1058	1058	1058	EPYRDSM3_00038	EPYREPK1_00028
ISxac3 transposase	2	284	284	284	EPYRDSM3_00005	EPYREPK1_00063
terminase large subunit-like protein	2	1745	1745	1745	EPYRDSM3_00030	EPYREPK1_00036
hypothetical protein	2	233	233	233	EPYRDSM3_00054	EPYREPK1_00011
hypothetical protein	2	560	560	560	EPYRDSM3_00022	EPYREPK1_00044
PmgT	2	677	701	689	EPYRDSM3_00059	EPYREPK1_00006
putative prophage membrane protein	2	380	380	380	EPYRDSM3_00003	EPYREPK1_00065
hypothetical protein	2	371	371	371	EPYRDSM3_00055	EPYREPK1_00010
hypothetical protein	2	293	293	293	EPYRDSM3_00041	EPYREPK1_00025
hypothetical protein	2	443	443	443	EPYRDSM3_00058	EPYREPK1_00007
major head subunit	2	1217	1217	1217	EPYRDSM3_00027	EPYREPK1_00039
hypothetical protein	2	89	89	89	EPYRDSM3_00032	EPYREPK1_00034
CopG family transcriptional regulator	2	413	413	413	EPYRDSM3_00037	EPYREPK1_00029
baseplate assembly V family protein	2	536	536	536	EPYRDSM3_00014	EPYREPK1_00052
putative HD-domain/PDEase-like protein	2	530	530	530	EPYRDSM3_00057	EPYREPK1_00008
hypothetical protein	2	191	191	191	EPYRDSM3_00049	EPYREPK1_00018
hypothetical protein	2	389	434	411	EPYRDSM3_00060	EPYREPK1_00005
base plate J protein	2	1073	1073	1073	EPYRDSM3_00012	EPYREPK1_00054
antitermination protein Q	2	371	371	371	EPYRDSM3_00042	EPYREPK1_00024
hypothetical protein	2	815	815	815	EPYRDSM3_00040	EPYREPK1_00026
regulatory protein Cro	2	224	224	224	EPYRDSM3_00051	EPYREPK1_00016
PdcB	2	1076	1076	1076	EPYRDSM3_00043	EPYREPK1_00023
head-tail connector protein	2	329	329	329	EPYRDSM3_00025	EPYREPK1_00041
putative tail protein	2	581	581	581	EPYRDSM3_00011	EPYREPK1_00055
hypothetical protein	2	827	827	827	EPYRDSM3_00056	EPYREPK1_00009
putative exonuclease	2	569	569	569	EPYRDSM3_00061	EPYREPK1_00004
hypothetical protein	2	506	506	506	EPYRDSM3_00023	EPYREPK1_00043
head maturation protease	2	848	848	848	EPYRDSM3_00028	EPYREPK1_00038
tail/DNA circulation protein	2	1301	1301	1301	EPYRDSM3_00016	EPYREPK1_00050
tail fiber assembly protein	2	560	560	560	EPYRDSM3_00009	EPYREPK1_00059
tail tube protein	2	356	356	356	EPYRDSM3_00019	EPYREPK1_00047
Tail Sheath protein	2	1496	1496	1496	EPYRDSM3_00020	EPYREPK1_00046
tail protein	2	1076	1076	1076	EPYRDSM3_00015	EPYREPK1_00051
outer membrane lytic protein Rz	2	560	560	560	EPYRDSM3_00034	EPYREPK1_00032
putative tail protein	2	413	413	413	EPYRDSM3_00013	EPYREPK1_00053
head-tail connector I	2	458	458	458	EPYRDSM3_00026	EPYREPK1_00040
tail protein	1	182	182	182		EPYREPK1_00056
hypothetical protein	1	182	182	182	EPYRDSM3_00047
transposase insF	1	653	653	653		EPYREPK1_00013
gene 56 protein [Shigella phage Sf6]	1	302	302	302		EPYREPK1_00014
putative transposase	1	1040	1040	1040		EPYREPK1_00057
